# Supplementary material for: The Oncoprotein Fra-2 Drives the Activation of Human Endogenous Retrovirus Env Expression in Adult T-Cell Leukemia/Lymphoma (ATLL) Patients
Source: Cells. 2024 Sep 10;13(18):1517. doi: 10.3390/cells13181517 (PMC11430398; doi:10.3390/cells13181517)
Supplement: Supplementary file 1 [file cells-13-01517-s001.zip]

Archive with 2 entries (2 files):
- Tram et al. Appendix A- Supplementary Figures.pdf
- Tram et al. Appendix B- Supplementary Tables.pdf
